# Supplementary material for: Antimicrobial Management of Skin and Soft Tissue Infections among Surgical Wards in South Africa: Findings and Implications
Source: Antibiotics (Basel). 2023 Jan 31;12(2):275. doi: 10.3390/antibiotics12020275 (PMC9951966; doi:10.3390/antibiotics12020275)
Supplement: Supplementary file 1 [file antibiotics-12-00275-s001.zip]

Archive with 1 entries (1 files):
- antibiotics-2175667-supplementary.pdf
